# Supplementary material for: Predictors of Human Milk Fatty Acids and Associations with Infant Growth in a Norwegian Birth Cohort
Source: Nutrients. 2022 Sep 17;14(18):3858. doi: 10.3390/nu14183858 (PMC9503921; doi:10.3390/nu14183858)
Supplement: Supplementary file 1 [file nutrients-14-03858-s001.zip]

Archive with 1 entries (1 files):
- nutrients-1869659-supplementary.pdf
